# Supplementary material for: Predictive Value of Soluble PD-1, PD-L1, VEGFA, CD40 Ligand and CD44 for Nivolumab Therapy in Advanced Non-Small Cell Lung Cancer: A Case-Control Study
Source: Cancers (Basel). 2020 Feb 18;12(2):473. doi: 10.3390/cancers12020473 (PMC7072584; doi:10.3390/cancers12020473)
Supplement: Supplementary file 1 [file cancers-12-00473-s001.zip]

Archive with 5 entries (4 files):
- cancers-707774-supplementary figures and tables/
- cancers-707774-supplementary figures and tables/Supp Fig 1.PNG
- cancers-707774-supplementary figures and tables/Supp Fig 2.PNG
- cancers-707774-supplementary figures and tables/Supp table 1 sCombo.docx
- cancers-707774-supplementary figures and tables/Supp table 2 sCombo.docx
